# Supplementary material for: Progestin Pollution in Surface Waters of a Major Southwestern European Estuary: The Douro River Estuary (Iberian Peninsula)
Source: Toxics. 2025 Mar 19;13(3):225. doi: 10.3390/toxics13030225 (PMC11946473; doi:10.3390/toxics13030225)
Supplement: Supplementary file 1 [file toxics-13-00225-s001.zip]

Archive with 4 entries (4 files):
- Table S1 - LC-MSMS parameters.pdf
- Table S2 - SPE recoveries.pdf
- Table S3.pdf
- Table S4.pdf
